# Supplementary material for: Microbe-Derived Antioxidants Protect IPEC-1 Cells from H2O2-Induced Oxidative Stress, Inflammation and Tight Junction Protein Disruption via Activating the Nrf2 Pathway to Inhibit the ROS/NLRP3/IL-1β Signaling Pathway
Source: Antioxidants (Basel). 2024 Apr 27;13(5):533. doi: 10.3390/antiox13050533 (PMC11117695; doi:10.3390/antiox13050533)
Supplement: Supplementary file 1 [file antioxidants-13-00533-s001.zip]

Archive with 1 entries (1 files):
- antioxidants-2946573-supplementary.pdf
